# Supplementary material for: Beneficiaries or Charity: The Influence of the Source of Acknowledgments
Source: Front Psychol. 2021 Jun 24;12:602410. doi: 10.3389/fpsyg.2021.602410 (PMC8264282; doi:10.3389/fpsyg.2021.602410)
Supplement: Supplementary file 1 [file Table_1.XLSX]

## Sheet: Sheet1
group	entitativity	desire	age	gender	match	believe
1	5	5	22	1	4	6
1	3	3	21	0	5	7
1	5	6	24	1	6	5
1	4	4	22	1	5	4
1	4	5	30	0	4	5
1	3	4	22	0	5	7
1	6	7	24	1	5	5
1	5	5	19	0	4	5
1	3	4	20	1	5	6
1	4	5	20	0	6	5
1	5	6	25	0	7	4
1	3	4	26	1	5	7
1	3	3	24	0	5	4
1	4	4	29	1	4	6
1	6	6	31	1	4	7
1	5	6	22	0	4	5
1	4	4	21	1	5	6
1	3	4	20	0	6	7
1	6	7	24	1	5	5
1	5	5	26	0	4	7
1	4	4	19	1	5	7
1	3	4	21	0	5	5
1	6	6	24	1	6	6
1	4	5	22	0	7	5
1	3	4	24	1	3	4
1	3	4	21	1	4	4
1	5	6	22	0	5	7
1	5	5	29	1	5	5
1	6	7	22	1	4	5
1	5	5	29	0	6	4
1	4	4	21	0	4	5
1	5	6	20	1	5	6
1	4	5	22	1	7	4
1	4	5	21	1	5	7
1	5	6	19	0	6	5
1	5	5	26	0	5	5
1	6	6	24	1	4	6
1	5	5	22	0	6	6
1	6	6	24	0	7	5
1	5	6	21	1	5	4
1	5	5	20	1	5	7
1	6	7	24	0	4	5
1	5	6	22	1	6	4
1	5	6	29	0	4	7
1	4	5	30	1	5	5
1	6	6	22	0	6	6
1	5	6	21	1	5	7
1	4	5	25	0	4	5
1	5	6	31	1	4	7
1	5	6	22	1	5	5
1	6	6	22	1	6	6
1	5	5	24	0	7	5
1	6	6	21	0	4	5
1	5	5	19	1	5	6
1	4	5	20	1	5	7
1	5	6	23	0	5	5
1	4	5	21	0	4	6
1	5	6	22	1	6	5
1	5	6	21	0	5	5
1	4	5	29	1	6	7
1	4	5	27	1	5	7
1	6	7	22	0	4	5
1	5	6	22	0	5	6
1	4	4	19	1	6	7
1	6	5	34	1	5	7
1	4	5	22	0	4	5
1	5	4	21	0	4	7
1	4	4	32	0	5	5
1	7	6	28	1	6	6
1	4	5	25	1	5	7
0	3	4	19	1	6	5
0	3	2	20	0	5	7
0	3	3	21	1	7	7
0	4	4	24	0	5	6
0	3	3	23	1	5	7
0	2	3	22	1	4	5
0	4	4	20	0	6	6
0	2	3	19	1	5	5
0	2	2	25	0	5	7
0	3	3	29	0	7	5
0	3	4	26	0	4	6
0	4	4	31	1	5	4
0	4	4	24	1	4	5
0	3	3	32	0	5	5
0	2	1	35	1	6	6
0	2	2	32	0	6	5
0	2	3	24	0	4	5
0	4	4	22	0	4	6
0	3	3	20	0	7	5
0	5	5	19	1	5	5
0	4	4	18	0	6	7
0	3	3	25	1	6	6
0	2	2	20	0	5	5
0	3	3	21	1	6	5
0	2	1	22	1	5	5
0	3	3	24	1	6	6
0	4	4	31	0	5	6
0	3	3	22	1	7	4
0	3	2	20	1	5	4
0	3	3	21	0	6	5
0	2	1	19	1	5	6
0	3	3	33	0	4	5
0	2	2	18	1	5	6
0	4	4	19	1	6	5
0	4	4	20	0	6	6
0	4	5	21	0	5	5
0	4	4	22	0	5	7
0	5	5	20	1	4	5
0	3	3	26	1	5	7
0	4	3	31	1	5	6
0	4	4	21	0	6	5
0	4	5	36	1	5	5
0	3	3	21	0	7	4
0	3	4	20	1	5	5
0	4	4	21	0	5	6
0	4	5	23	1	4	5
0	4	4	19	1	5	5
0	3	3	22	1	5	7
0	3	2	20	0	4	4
0	3	3	21	0	5	5
0	4	4	38	0	4	6
0	2	3	20	1	5	5
0	3	3	28	1	4	5
0	2	2	23	0	5	4
0	2	3	21	0	4	6
0	3	3	20	1	6	7
0	2	2	22	1	5	5
0	3	4	23	1	4	6
0	2	2	21	0	5	6
0	3	3	22	0	4	5
0	3	3	20	0	5	7
0	4	4	34	1	6	5
0	4	3	21	1	5	5
0	4	4	20	1	6	4
0	4	5	19	0	5	6
0	5	4	24	0	7	5
0	3	3	31	0	5	6
0	4	4	34	1	6	5
0	4	4	32	1	5	7
0	4	5	20	1	4	4
0	3	4	19	0	5	6
0	3	3	20	0	6	7
#NULL!	#NULL!	#NULL!	#NULL!	#NULL!	#NULL!	#NULL!
#NULL!	#NULL!	#NULL!	#NULL!	#NULL!	#NULL!	#NULL!
#NULL!	#NULL!	#NULL!	#NULL!	#NULL!	#NULL!	#NULL!
#NULL!	#NULL!	#NULL!	#NULL!	#NULL!	#NULL!	#NULL!
#NULL!	#NULL!	#NULL!	#NULL!	#NULL!	#NULL!	#NULL!
#NULL!	#NULL!	#NULL!	#NULL!	#NULL!	#NULL!	#NULL!
