# Supplementary material for: Beneficiaries or Charity: The Influence of the Source of Acknowledgments
Source: Front Psychol. 2021 Jun 24;12:602410. doi: 10.3389/fpsyg.2021.602410 (PMC8264282; doi:10.3389/fpsyg.2021.602410)
Supplement: Supplementary file 2 [file Table_2.XLSX]

## Sheet: Sheet1
group	entitativity	desire	age	gender	match	beleive
1	7	7	22	1	5	5
1	6	7	21	0	5	6
1	5	6	24	1	4	5
1	7	7	22	1	7	5
1	4	5	30	0	5	7
1	6	7	22	0	6	5
1	6	7	24	1	5	6
1	5	5	19	0	5	7
1	5	6	20	1	6	5
1	4	5	20	0	6	6
1	5	6	25	0	7	7
1	4	5	26	1	5	5
1	7	7	24	0	4	5
1	4	4	29	1	4	6
1	6	6	31	1	5	5
1	5	6	22	0	4	4
1	4	4	21	1	5	7
1	3	4	20	0	6	6
1	6	7	24	1	5	5
1	5	5	26	0	5	4
1	4	4	19	1	7	7
1	3	4	21	0	4	6
1	6	6	24	1	5	4
1	4	5	22	0	6	7
1	3	4	24	1	6	4
1	4	4	21	1	5	5
1	5	6	22	0	7	5
1	5	5	29	1	3	6
1	6	7	22	1	4	5
1	5	5	29	0	5	7
1	4	4	21	0	5	5
1	5	6	20	1	4	5
1	7	7	22	1	6	4
1	4	5	21	1	7	6
1	5	6	19	0	5	5
1	5	5	26	0	4	5
1	6	6	24	1	5	4
1	5	5	22	0	4	7
1	6	6	24	0	5	6
1	5	6	21	1	5	5
1	5	5	20	1	4	4
1	6	7	24	0	3	4
1	5	6	22	1	4	6
1	5	6	29	0	5	5
1	4	5	30	1	6	7
1	6	6	22	0	5	5
1	5	6	21	1	7	4
2	4	5	25	0	5	6
2	5	6	31	1	4	7
2	5	6	22	1	5	5
2	5	5	22	1	5	6
2	5	5	24	0	4	5
2	5	6	21	0	6	6
2	5	5	19	1	5	5
2	4	5	20	1	6	6
2	3	4	23	0	5	6
2	5	5	21	0	4	5
2	4	5	22	1	7	7
2	6	7	21	0	4	6
2	6	6	29	1	5	6
2	4	5	27	1	6	5
2	7	7	22	1	6	6
2	6	6	22	1	5	6
2	5	6	19	0	4	5
2	3	4	31	1	6	6
2	5	6	22	1	7	6
2	4	6	21	0	5	6
2	4	5	32	1	6	5
2	6	7	28	1	7	6
2	4	5	25	0	5	5
2	6	6	19	1	5	4
2	5	5	20	1	4	5
2	4	4	21	0	5	4
2	6	7	24	1	4	4
2	6	7	23	0	5	7
2	5	5	22	1	4	5
2	4	6	20	0	4	5
2	7	7	19	1	5	6
2	4	5	22	1	4	5
2	5	5	29	0	4	5
2	5	4	26	1	6	7
2	5	6	31	0	5	4
2	4	5	24	0	7	5
2	4	3	32	1	5	6
2	5	6	31	0	4	6
2	6	6	32	1	5	5
2	4	5	24	0	6	6
2	4	4	22	1	5	6
2	5	5	20	0	4	5
2	5	4	19	0	5	5
2	4	4	31	1	6	6
2	7	7	29	1	5	4
2	5	5	20	0	7	5
2	6	5	21	1	5	6
2	5	5	22	1	6	5
2	6	5	24	0	4	5
3	4	4	31	1	5	7
3	3	3	22	0	6	5
3	3	4	20	0	5	6
3	2	3	21	1	4	5
3	4	4	19	1	6	4
3	3	4	20	0	5	5
3	3	5	25	1	4	6
3	4	4	19	0	6	5
3	2	3	20	1	5	5
3	4	3	21	0	7	7
3	3	4	22	1	4	5
3	2	3	20	1	5	6
3	4	4	26	0	6	4
3	3	4	23	1	5	5
3	2	2	21	0	4	5
3	3	4	20	1	5	6
3	4	5	21	1	6	5
3	3	4	20	1	5	7
3	4	4	21	0	4	6
3	4	3	31	0	5	5
3	2	3	19	0	4	4
3	2	3	19	0	7	6
3	3	4	20	1	7	5
3	3	2	21	1	5	4
3	4	4	20	0	4	6
3	3	4	20	0	5	5
3	4	4	28	1	6	7
3	3	3	23	0	5	4
3	4	4	21	1	6	5
3	3	3	20	0	5	6
3	2	3	22	1	7	5
3	4	4	23	1	6	4
3	4	4	21	0	5	5
3	3	3	22	1	4	6
3	3	4	20	1	6	5
3	4	4	25	0	5	7
3	4	4	21	0	7	5
3	5	5	20	1	5	4
3	3	4	19	0	5	5
3	2	3	24	1	4	3
3	3	3	31	1	5	4
3	4	4	34	1	4	6
3	3	3	20	0	3	5
3	4	4	30	1	4	6
3	2	3	19	0	5	5
3	4	3	20	1	6	4
3	3	4	21	0	7	7
3	5	5	22	1	5	4
3	4	4	21	1	6	5
3	3	3	20	1	4	6
4	4	4	24	0	5	6
4	2	2	23	1	6	5
4	4	3	22	0	5	4
4	3	4	25	1	6	6
4	4	4	23	0	4	4
4	3	4	21	1	5	5
4	4	4	20	0	5	6
4	3	3	32	0	6	7
4	2	2	33	1	5	5
4	4	4	20	1	7	5
4	3	4	21	1	5	4
4	3	3	19	0	5	5
4	4	4	24	1	6	4
4	2	2	27	1	4	5
4	3	3	34	0	4	4
4	3	2	24	1	5	4
4	2	3	23	1	4	5
4	3	4	22	0	4	4
4	4	4	20	1	6	4
4	3	4	19	1	5	6
4	2	2	20	0	7	5
4	4	3	24	1	5	7
4	3	4	22	1	4	5
4	3	4	19	0	5	4
4	2	3	25	1	6	5
4	3	4	29	1	5	6
4	4	3	26	0	4	6
4	3	3	31	1	5	5
4	3	4	24	1	6	6
4	4	4	32	1	5	7
4	3	2	34	0	7	6
4	2	3	32	0	5	4
4	3	4	24	1	6	5
4	4	5	22	1	4	5
4	3	3	20	0	5	6
4	2	3	19	1	5	5
4	3	4	20	0	6	4
4	4	5	23	1	4	5
4	3	4	20	1	5	6
4	2	3	21	1	5	5
4	3	3	22	0	6	7
4	4	4	24	0	5	5
4	3	3	31	1	7	5
4	2	3	22	1	5	6
4	3	4	20	0	5	5
4	4	4	21	1	6	7
4	2	3	19	1	4	5
4	3	3	20	0	4	5
4	2	3	21	0	5	6
4	3	4	34	1	4	5
#NULL!	#NULL!	#NULL!	#NULL!	#NULL!	#NULL!	#NULL!
#NULL!	#NULL!	#NULL!	#NULL!	#NULL!	#NULL!	#NULL!
#NULL!	#NULL!	#NULL!	#NULL!	#NULL!	#NULL!	#NULL!
#NULL!	#NULL!	#NULL!	#NULL!	#NULL!	#NULL!	#NULL!
#NULL!	#NULL!	#NULL!	#NULL!	#NULL!	#NULL!	#NULL!
#NULL!	#NULL!	#NULL!	#NULL!	#NULL!	#NULL!	#NULL!
#NULL!	#NULL!	#NULL!	#NULL!	#NULL!	#NULL!	#NULL!
