# Supplementary material for: Beneficiaries or Charity: The Influence of the Source of Acknowledgments
Source: Front Psychol. 2021 Jun 24;12:602410. doi: 10.3389/fpsyg.2021.602410 (PMC8264282; doi:10.3389/fpsyg.2021.602410)
Supplement: Supplementary file 3 [file Table_3.XLSX]

## Sheet: Sheet1
group	entitativity	desire	age	gender	thanker	type	pipei	beleive
1	5	5	22	1	1	1	4	4
1	4	4	21	0	1	1	5	4
1	6	6	24	1	1	1	5	4
1	4	4	22	1	1	1	4	5
1	7	7	30	0	1	1	5	6
1	4	4	22	0	1	1	6	5
1	6	6	24	0	1	1	5	5
1	5	5	19	1	1	1	5	5
1	4	4	20	0	1	1	4	5
1	6	6	20	1	1	1	4	7
1	5	6	25	0	1	1	4	5
1	4	4	26	0	1	1	5	5
1	5	5	24	0	1	1	6	6
1	6	6	29	1	1	1	5	3
1	4	5	31	1	1	1	5	4
1	5	6	22	1	1	1	5	4
1	4	4	21	0	1	1	5	4
1	5	6	20	1	1	1	7	5
1	6	7	24	0	1	1	5	5
1	5	5	26	1	1	1	5	6
1	4	4	19	1	1	1	6	5
1	4	4	21	0	1	1	6	5
1	6	6	24	1	1	1	4	4
1	4	5	22	0	1	1	4	5
1	7	7	24	0	1	1	4	5
1	4	4	21	0	1	1	5	6
1	5	6	22	1	1	1	5	5
1	5	5	29	0	1	1	6	7
1	4	4	22	0	1	1	5	6
1	5	5	29	1	1	1	5	5
1	4	4	21	0	1	1	4	5
1	5	6	20	1	1	1	5	6
1	5	6	22	0	1	1	5	5
1	4	5	21	1	1	1	6	6
1	5	6	19	0	1	1	5	6
1	5	5	26	1	1	1	7	5
1	4	4	24	0	1	1	6	5
1	5	5	22	0	1	1	5	6
1	4	4	37	0	1	1	5	6
1	5	6	21	1	1	1	6	4
1	5	5	20	1	1	1	6	6
1	4	4	24	0	1	1	7	6
1	5	6	22	0	1	1	6	5
1	5	6	29	1	1	1	5	6
1	4	4	30	1	1	1	6	4
1	6	6	22	0	1	1	5	6
2	4	4	35	0	1	0	5	6
2	4	5	25	1	1	0	6	5
2	4	4	31	1	1	0	5	6
2	3	4	22	0	1	0	6	4
2	3	4	22	1	1	0	5	6
2	4	5	24	0	1	0	6	4
2	3	4	21	1	1	0	5	5
2	4	5	19	0	1	0	6	6
2	4	5	20	1	1	0	5	5
2	3	3	23	1	1	0	5	6
2	4	5	21	0	1	0	6	5
2	3	4	22	1	1	0	6	6
2	4	5	21	0	1	0	7	6
2	3	3	29	1	1	0	6	7
2	4	3	27	0	1	0	5	6
2	3	3	22	1	1	0	5	6
2	4	4	22	1	1	0	5	5
2	4	5	19	0	1	0	6	4
2	3	3	34	1	1	0	5	5
2	5	6	22	0	1	0	5	6
2	3	4	21	0	1	0	6	6
2	4	4	32	0	1	0	6	7
2	3	3	28	1	1	0	5	6
2	3	3	25	1	1	0	5	5
2	4	5	19	0	1	0	5	6
2	3	4	20	1	1	0	6	5
2	3	3	21	0	1	0	6	6
2	5	6	24	1	1	0	7	5
2	4	4	23	0	1	0	6	5
2	3	4	22	1	1	0	4	6
2	4	4	20	0	1	0	5	4
2	4	5	19	1	1	0	5	5
2	4	5	18	0	1	0	5	6
2	3	3	29	1	1	0	6	7
2	4	4	26	0	1	0	6	5
2	3	3	31	1	1	0	5	5
2	3	3	24	0	1	0	5	6
2	4	4	32	1	1	0	6	5
2	3	3	35	1	1	0	6	6
2	3	4	32	1	1	0	7	5
2	3	3	24	0	1	0	6	6
2	4	4	22	1	1	0	6	7
2	3	3	20	1	1	0	5	6
2	3	3	19	0	1	0	5	5
2	4	4	18	0	1	0	6	6
2	3	3	32	0	1	0	5	4
2	2	2	20	1	1	0	4	5
2	3	3	21	0	1	0	4	6
2	2	3	22	1	1	0	4	5
2	3	3	24	0	1	0	5	6
3	2	3	31	1	0	1	6	5
3	3	4	22	0	0	1	5	6
3	3	4	20	1	0	1	5	5
3	4	5	21	0	0	1	6	7
3	4	4	19	0	0	1	5	5
3	3	4	18	1	0	1	5	6
3	2	2	22	1	0	1	4	6
3	4	4	19	1	0	1	4	4
3	2	3	20	0	0	1	6	5
3	4	5	21	0	0	1	6	6
3	3	4	22	1	0	1	5	7
3	2	3	20	1	0	1	7	6
3	4	4	26	0	0	1	6	5
3	5	5	23	0	0	1	5	6
3	3	4	21	0	0	1	4	7
3	2	3	20	0	0	1	5	5
3	3	4	21	1	0	1	6	6
3	3	4	20	1	0	1	7	5
3	4	4	21	1	0	1	4	5
3	4	5	24	0	0	1	3	6
3	3	4	19	1	0	1	5	5
3	3	4	21	1	0	1	6	6
3	4	4	20	0	0	1	6	4
3	3	3	21	1	0	1	5	5
3	4	5	20	0	0	1	4	6
3	3	4	20	1	0	1	5	5
3	3	4	28	1	0	1	6	7
3	5	5	23	0	0	1	5	5
3	4	4	21	1	0	1	4	6
3	3	3	20	1	0	1	5	4
3	3	4	22	0	0	1	6	5
3	3	3	23	1	0	1	4	6
3	4	4	21	0	0	1	5	7
3	3	4	22	1	0	1	6	4
3	3	3	20	0	0	1	6	5
3	4	5	25	1	0	1	6	6
3	3	3	21	0	0	1	7	5
3	4	5	20	1	0	1	5	7
3	3	4	19	0	0	1	6	6
3	2	3	24	0	0	1	6	6
3	5	5	31	1	0	1	5	5
3	4	3	34	1	0	1	5	6
3	3	3	20	1	0	1	6	4
3	4	5	18	0	0	1	5	6
3	3	5	19	1	0	1	6	5
3	4	3	20	1	0	1	7	6
3	3	4	21	0	0	1	6	5
3	2	2	22	0	0	1	5	4
3	4	4	21	0	0	1	5	5
4	2	2	20	1	0	0	4	6
4	5	5	24	1	0	0	5	5
4	3	3	23	0	0	0	5	7
4	4	5	22	1	0	0	4	5
4	4	5	25	1	0	0	5	6
4	3	4	23	0	0	0	6	5
4	4	4	21	1	0	0	6	6
4	3	3	20	1	0	0	5	4
4	4	5	32	0	0	0	5	5
4	3	3	33	0	0	0	4	6
4	2	3	20	0	0	0	5	5
4	4	4	21	1	0	0	6	6
4	4	5	19	1	0	0	6	5
4	3	3	24	1	0	0	5	7
4	3	4	27	0	0	0	4	5
4	3	3	21	0	0	0	5	5
4	5	6	23	1	0	0	6	4
4	3	3	23	1	0	0	6	5
4	4	4	22	1	0	0	5	6
4	3	3	20	0	0	0	7	5
4	3	3	19	1	0	0	5	6
4	3	3	20	0	0	0	5	5
4	4	4	24	0	0	0	4	4
4	3	3	22	0	0	0	5	5
4	2	2	22	0	0	0	5	6
4	3	5	30	1	0	0	6	5
4	4	4	22	1	0	0	5	4
4	2	3	24	1	0	0	6	6
4	3	3	19	0	0	0	5	5
4	3	3	20	1	0	0	4	4
4	3	4	20	1	0	0	5	5
4	3	4	25	0	0	0	7	6
4	4	3	26	1	0	0	5	5
4	3	4	24	1	0	0	5	6
4	4	5	29	0	0	0	5	6
4	3	3	31	1	0	0	6	5
4	4	3	22	1	0	0	5	6
4	3	4	21	0	0	0	5	7
4	4	4	20	1	0	0	4	6
4	4	5	18	1	0	0	7	5
4	3	4	33	0	0	0	5	6
4	3	4	25	1	0	0	5	4
4	4	5	29	1	0	0	4	5
4	3	4	30	0	0	0	5	6
4	4	3	18	1	0	0	5	5
4	4	5	32	0	0	0	6	7
4	4	4	26	1	0	0	5	5
4	3	4	24	0	0	0	6	6
#NULL!	#NULL!	#NULL!	#NULL!	#NULL!	#NULL!	#NULL!	#NULL!	#NULL!
#NULL!	#NULL!	#NULL!	#NULL!	#NULL!	#NULL!	#NULL!	#NULL!	#NULL!
#NULL!	#NULL!	#NULL!	#NULL!	#NULL!	#NULL!	#NULL!	#NULL!	#NULL!
